# Supplementary material for: De novo Transcriptome Assembly of Phomopsis liquidambari Provides Insights into Genes Associated with Different Lifestyles in Rice (Oryza sativa L.)
Source: Front Plant Sci. 2017 Feb 6;8:121. doi: 10.3389/fpls.2017.00121 (PMC5292412; doi:10.3389/fpls.2017.00121)
Supplement: Table S6 — KEGG annotation of P. liquidambari transcriptome. [file Table6.XLS]

## Sheet: Sheet1
Table S6 KEGG annotation of P. liquidambari transcriptome
Number	Pathway	All genes with pathway annotation (14791)	Pathway ID
1	Metabolic pathways	4785 (32.35%)	ko01100
2	Biosynthesis of secondary metabolites	2154 (14.56%)	ko01110
3	Starch and sucrose metabolism	1481 (10.01%)	ko00500
4	RNA transport	817 (5.52%)	ko03013
5	Amino sugar and nucleotide sugar metabolism	814 (5.5%)	ko00520
6	Purine metabolism	630 (4.26%)	ko00230
7	MAPK signaling pathway - yeast	596 (4.03%)	ko04011
8	Protein processing in endoplasmic reticulum	543 (3.67%)	ko04141
9	Cell cycle - yeast	467 (3.16%)	ko04111
10	mRNA surveillance pathway	445 (3.01%)	ko03015
11	Meiosis - yeast	414 (2.8%)	ko04113
12	Spliceosome	409 (2.77%)	ko03040
13	Pyrimidine metabolism	408 (2.76%)	ko00240
14	RNA degradation	370 (2.5%)	ko03018
15	Lysine degradation	365 (2.47%)	ko00310
16	Tyrosine metabolism	329 (2.22%)	ko00350
17	Endocytosis	281 (1.9%)	ko04144
18	Glycolysis / Gluconeogenesis	276 (1.87%)	ko00010
19	Ribosome biogenesis in eukaryotes	256 (1.73%)	ko03008
20	Fructose and mannose metabolism	249 (1.68%)	ko00051
21	Butanoate metabolism	236 (1.6%)	ko00650
22	Ribosome	234 (1.58%)	ko03010
23	Fatty acid metabolism	229 (1.55%)	ko00071
24	Tryptophan metabolism	226 (1.53%)	ko00380
25	Peroxisome	224 (1.51%)	ko04146
26	Arginine and proline metabolism	217 (1.47%)	ko00330
27	Ubiquitin mediated proteolysis	215 (1.45%)	ko04120
28	Glycine, serine and threonine metabolism	208 (1.41%)	ko00260
29	Glycerophospholipid metabolism	195 (1.32%)	ko00564
30	Oxidative phosphorylation	187 (1.26%)	ko00190
31	RNA polymerase	180 (1.22%)	ko03020
32	Cyanoamino acid metabolism	180 (1.22%)	ko00460
33	DNA replication	179 (1.21%)	ko03030
34	Phenylalanine metabolism	164 (1.11%)	ko00360
35	Linoleic acid metabolism	160 (1.08%)	ko00591
36	Basal transcription factors	152 (1.03%)	ko03022
37	Glycerolipid metabolism	152 (1.03%)	ko00561
38	Methane metabolism	146 (0.99%)	ko00680
39	Steroid biosynthesis	145 (0.98%)	ko00100
40	Nucleotide excision repair	144 (0.97%)	ko03420
41	Homologous recombination	137 (0.93%)	ko03440
42	Histidine metabolism	136 (0.92%)	ko00340
43	Galactose metabolism	134 (0.91%)	ko00052
44	Phagosome	129 (0.87%)	ko04145
45	Pyruvate metabolism	128 (0.87%)	ko00620
46	Aminoacyl-tRNA biosynthesis	126 (0.85%)	ko00970
47	Cysteine and methionine metabolism	123 (0.83%)	ko00270
48	Alanine, aspartate and glutamate metabolism	122 (0.82%)	ko00250
49	Pentose and glucuronate interconversions	121 (0.82%)	ko00040
50	Propanoate metabolism	112 (0.76%)	ko00640
51	ABC transporters	110 (0.74%)	ko02010
52	Phosphatidylinositol signaling system	110 (0.74%)	ko04070
53	Nitrogen metabolism	106 (0.72%)	ko00910
54	Inositol phosphate metabolism	102 (0.69%)	ko00562
55	Base excision repair	100 (0.68%)	ko03410
56	Glyoxylate and dicarboxylate metabolism	97 (0.66%)	ko00630
57	N-Glycan biosynthesis	96 (0.65%)	ko00510
58	Valine, leucine and isoleucine degradation	95 (0.64%)	ko00280
59	Glycosylphosphatidylinositol(GPI)-anchor biosynthesis	94 (0.64%)	ko00563
60	Non-homologous end-joining	94 (0.64%)	ko03450
61	Biosynthesis of unsaturated fatty acids	90 (0.61%)	ko01040
62	Glutathione metabolism	87 (0.59%)	ko00480
63	Fatty acid biosynthesis	84 (0.57%)	ko00061
64	Mismatch repair	83 (0.56%)	ko03430
65	Phenylalanine, tyrosine and tryptophan biosynthesis	79 (0.53%)	ko00400
66	Valine, leucine and isoleucine biosynthesis	78 (0.53%)	ko00290
67	Various types of N-glycan biosynthesis	77 (0.52%)	ko00513
68	Sphingolipid metabolism	77 (0.52%)	ko00600
69	beta-Alanine metabolism	74 (0.5%)	ko00410
70	Proteasome	73 (0.49%)	ko03050
71	Pantothenate and CoA biosynthesis	72 (0.49%)	ko00770
72	Citrate cycle (TCA cycle)	67 (0.45%)	ko00020
73	Riboflavin metabolism	66 (0.45%)	ko00740
74	Pentose phosphate pathway	62 (0.42%)	ko00030
75	Porphyrin and chlorophyll metabolism	62 (0.42%)	ko00860
76	Ether lipid metabolism	58 (0.39%)	ko00565
77	Folate biosynthesis	58 (0.39%)	ko00790
78	Lysine biosynthesis	58 (0.39%)	ko00300
79	Terpenoid backbone biosynthesis	55 (0.37%)	ko00900
80	Other glycan degradation	55 (0.37%)	ko00511
81	One carbon pool by folate	53 (0.36%)	ko00670
82	Taurine and hypotaurine metabolism	52 (0.35%)	ko00430
83	Ubiquinone and other terpenoid-quinone biosynthesis	50 (0.34%)	ko00130
84	Regulation of autophagy	50 (0.34%)	ko04140
85	Arachidonic acid metabolism	49 (0.33%)	ko00590
86	Sulfur metabolism	48 (0.32%)	ko00920
87	SNARE interactions in vesicular transport	40 (0.27%)	ko04130
88	Nicotinate and nicotinamide metabolism	38 (0.26%)	ko00760
89	Ascorbate and aldarate metabolism	37 (0.25%)	ko00053
90	Protein export	33 (0.22%)	ko03060
91	Fatty acid elongation	30 (0.2%)	ko00062
92	Biotin metabolism	28 (0.19%)	ko00780
93	Selenocompound metabolism	27 (0.18%)	ko00450
94	Natural killer cell mediated cytotoxicity	24 (0.16%)	ko04650
95	Sulfur relay system	23 (0.16%)	ko04122
96	Vitamin B6 metabolism	20 (0.14%)	ko00750
97	alpha-Linolenic acid metabolism	17 (0.11%)	ko00592
98	Glycosphingolipid biosynthesis - globo series	17 (0.11%)	ko00603
99	Synthesis and degradation of ketone bodies	16 (0.11%)	ko00072
100	Glycosaminoglycan degradation	14 (0.09%)	ko00531
101	Circadian rhythm - mammal	13 (0.09%)	ko04710
102	Thiamine metabolism	12 (0.08%)	ko00730
103	Other types of O-glycan biosynthesis	12 (0.08%)	ko00514
104	Penicillin and cephalosporin biosynthesis	12 (0.08%)	ko00311
105	Caffeine metabolism	12 (0.08%)	ko00232
106	Lipoic acid metabolism	5 (0.03%)	ko00785
107	D-Arginine and D-ornithine metabolism	4 (0.03%)	ko00472
108	C5-Branched dibasic acid metabolism	4 (0.03%)	ko00660
